# Supplementary material for: Masticatory musculature of the African mole-rats (Rodentia: Bathyergidae)
Source: PeerJ. 2020 Mar 24;8:e8847. doi: 10.7717/peerj.8847 (PMC7100595; doi:10.7717/peerj.8847)
Supplement: Supplemental Information 1 — Specimen IDs, DOIs and microCT scanning parameters for each specimen used in this analysis. [file peerj-08-8847-s001.xlsx]

## Sheet: Table S1
Table S1: Specimen information and scanning parameters
Order	Family	Species	Stored	Specimen	Scanned	Voltage (kV)	Current (μA)	Filter	Voxel res (mm)	File description	DOI
Rodentia	Bathyergidae	Bathyergus suillus	PH	BS-IKI-1	CBC	195	200	1mm Cu	0.046404	Tiff stack	10.17602/M2/M98703
Rodentia	Bathyergidae	Cryptomys hottentotus	PH	CH-IKI-1	CBC	164	163	0.5mm Cu	0.0258511	Tiff stack	10.17602/M2/M98704
Rodentia	Bathyergidae	Fukomys mechowi	PH	FM-IKI-3	CBC	164	162	0.5mm Cu	0.0260111	Tiff stack	10.17602/M2/M98705
Rodentia	Bathyergidae	Georychus capensis	PH	GC-IKI-1	CBC	164	162	0.5mm Cu	0.0324038	Tiff stack	10.17602/M2/M98706
Rodentia	Bathyergidae	Heliophobius argenteocinereus	PH	HA-IKI-1	CBC	164	166	0.5mm Cu	0.035718	Tiff stack	10.17602/M2/M98707
CBC: Cambridge Biotomography Centre, University of Cambridge
PH: PalaeoHub, Department of Archaeology, University of York
